# Supplementary material for: A High Temperature Environment Regulates the Olive Oil Biosynthesis Network
Source: Plants (Basel). 2020 Sep 1;9(9):1135. doi: 10.3390/plants9091135 (PMC7569966; doi:10.3390/plants9091135)
Supplement: Supplementary file 1 [file plants-09-01135-s001.zip]

Archive with 4 entries (3 files):
- supplementary files-Final/
- supplementary files-Final/plants-891617-supplementary.v3.pdf
- supplementary files-Final/Supplementary Figures.docx
- supplementary files-Final/Supplementary Tables.docx
